# Supplementary material for: Horizontal gene transfer is predicted to overcome the diversity limit of competing microbial species
Source: Nat Commun. 2024 Jan 27;15:800. doi: 10.1038/s41467-024-45154-w (PMC10821886; doi:10.1038/s41467-024-45154-w)
Supplement: Supplementary file 4 — Source Data [file 41467_2024_45154_MOESM4_ESM.xlsx]

## Sheet: Fig1d
		Transfer rate Eta
		0	0.1	0.2	0.3	0.4	0.5
Coexistence Feasibility	0.8	0.3495	0.475	0.511	0.5385	0.5565	0.5785
	0.9	0.2395	0.429	0.4785	0.514	0.539	0.5535
	0.99	0.104	0.3835	0.443	0.481	0.511	0.5355

## Sheet: Fig2b
		Transfer rate
		0	0.1	0.2
Species number	2	0.872	1	1
	4	0.206	0.942	1
	6	0.028	0.66	0.992
	8	0.002	0.424	0.958
	10	0	0.304	0.91
	12	0	0.144	0.808
	14	0	0.088	0.694
	16	0	0.046	0.584
	18	0	0.026	0.412
	20	0	0.004	0.338
	22	0	0.006	0.268
	24	0	0.002	0.196
	26	0	0	0.126

## Sheet: Fig2c
	Eta=0	Eta=0.2
1	7.1256	18.0712
2	6.32074	17.2705
3	8.34771	14.0438
4	4.09148	17.8074
5	8.80426	18.964
6	5.76258	12.0673
7	6.31431	19.0668
8	6.66566	19.5365
9	7.33019	16.7174
10	6.96503	17.1753
11	5.84769	14.7977
12	6.28316	13.007
13	6.28795	17.8231
14	6.67103	18.3342
15	6.1733	18.3818
16	4.64733	18.5662
17	5.55963	17.0226
18	7.52006	17.9721
19	5.37542	17.7506
20	5.99972	19.0204
21	6.0984	19.0307
22	5.19786	17.6853
23	7.66591	18.9548
24	5.45155	18.0129
25	6.72627	18.3559
26	4.48337	17.9026
27	6.7568	17.484
28	5.1536	15.4416
29	7.36632	18.5629
30	7.60214	18.0709
31	6.32155	18.5283
32	2.46131	18.5626
33	4.77497	17.2406
34	9.43076	15.7109
35	6.66062	16.1589
36	4.83638	18.0749
37	6.42197	18.9519
38	6.19723	18.8353
39	8.17431	18.4182
40	5.84967	19.059
41	7.56636	18.6692
42	7.7468	15.7423
43	5.75975	16.8716
44	4.6994	18.4494
45	4.6869	17.7838
46	7.31938	17.7648
47	5.20145	19.0768
48	5.54751	18.4635
49	6.45507	10.7547
50	7.76779	12.4722
51	5.25857	13.8934
52	6.66045	17.8548
53	7.19212	17.6038
54	6.48226	17.3616
55	8.02397	12.1507
56	7.47398	19.2784
57	5.36166	15.4141
58	4.91224	13.0898
59	4.99524	15.8025
60	6.22659	18.6678
61	6.33967	18.0299
62	5.31511	18.1868
63	7.36509	18.0463
64	8.86807	18.7853
65	4.88835	14.786
66	5.73167	17.4356
67	4.78196	18.9622
68	5.42335	18.4807
69	5.01461	18.0961
70	7.1462	15.3644
71	6.64204	17.7961
72	8.43409	16.6147
73	8.19837	17.0005
74	5.69108	15.7747
75	5.45754	18.4356
76	7.8368	12.8332
77	5.36823	15.781
78	6.72656	14.664
79	5.47311	18.2128
80	5.35165	18.2371
81	7.15708	18.5445
82	6.04572	17.1398
83	8.19741	9.70752
84	5.92281	17.5353
85	4.98528	18.1137
86	4.77491	15.8412
87	5.46841	16.8152
88	5.8067	17.0363
89	4.23056	18.726
90	5.00717	14.1027
91	6.72454	19.6496
92	6.17824	18.5185
93	5.5226	18.1086
94	5.68506	18.5863
95	8.17361	13.8477
96	6.56881	16.3848
97	6.45833	16.7684
98	7.29103	18.9574
99	8.64754	18.8486
100	4.70342	17.4433
101	4.65443	19.0882
102	3.38137	12.6205
103	3.81187	15.0189
104	5.34241	15.5246
105	6.63224	16.7336
106	6.21075	18.0714
107	6.03559	18.2315
108	5.93929	16.1172
109	4.77669	18.7701
110	5.64267	13.9378
111	5.93813	16.3374
112	7.74323	18.0665
113	6.77668	19.2956
114	6.80303	17.2392
115	5.42808	10.4549
116	4.14251	18.3845
117	5.82896	17.2824
118	5.53701	17.8135
119	4.47229	16.8851
120	5.66539	17.4845
121	5.53834	16.5624
122	5.61743	17.9691
123	7.21274	18.9605
124	7.77027	17.1841
125	6.32235	19.292
126	4.67582	16.715
127	6.29277	19.2308
128	5.4841	17.9417
129	6.76811	16.4512
130	7.62143	18.1071
131	4.80454	13.8861
132	5.95675	17.8651
133	3.26936	17.7099
134	7.55018	16.1087
135	4.9308	17.6775
136	6.89176	10.9523
137	5.91043	19.2627
138	4.55556	17.1369
139	5.69073	18.558
140	6.40688	17.5819
141	5.89386	17.7513
142	6.25631	19.5577
143	4.32726	18.0689
144	6.34466	19.179
145	7.45673	16.3487
146	4.97391	17.784
147	6.08139	17.034
148	6.99702	19.085
149	5.65487	17.2374
150	4.8177	18.1119
151	5.69785	16.6151
152	5.22262	19.0417
153	5.05297	18.7436
154	6.39274	17.8019
155	5.63818	16.9688
156	6.53431	12.929
157	7.17984	16.3387
158	5.63299	16.8937
159	6.35202	17.9178
160	4.82979	17.8617
161	5.834	19.628
162	6.37219	18.0979
163	3.85274	17.0131
164	6.26464	19.7083
165	6.47623	18.8014
166	6.47201	9.21423
167	5.84348	15.2224
168	7.19422	17.785
169	4.89475	19.6256
170	5.34402	10.8435
171	6.2677	17.0276
172	4.94954	14.4219
173	4.2093	18.698
174	6.80091	17.4997
175	8.72151	12.8623
176	4.46674	14.4429
177	7.17174	19.683
178	7.41533	19.2953
179	4.21897	9.50577
180	4.97837	15.8885
181	6.24763	15.2357
182	4.16799	12.981
183	6.11764	18.9414
184	4.47727	17.5011
185	3.11997	17.3987
186	7.98185	16.0231
187	6.59301	17.4306
188	7.68504	16.7161
189	6.98949	18.011
190	7.53036	18.7877
191	4.89334	17.2485
192	4.99849	18.7101
193	5.62483	17.8736
194	6.83467	19.0822
195	5.89212	12.5621
196	6.15163	17.0609
197	6.06211	19.5815
198	4.29815	18.8188
199	6.53572	18.2512
200	6.81226	14.3912
201	6.51018	18.1749
202	6.12575	16.6681
203	5.54216	15.1628
204	5.88749	18.2634
205	6.36805	18.7812
206	7.4291	15.9431
207	3.90962	18.7505
208	5.73989	18.079
209	4.88798	12.7438
210	5.13482	16.8135
211	5.9253	13.73
212	6.09853	13.2116
213	5.8298	18.2024
214	6.368	17.1693
215	6.89377	19.2072
216	6.0167	14.546
217	7.43003	17.7088
218	7.26493	16.072
219	5.58835	16.1468
220	4.74055	17.6055
221	4.67997	17.9198
222	5.85811	16.9383
223	5.69567	15.9078
224	8.3288	16.5221
225	4.52048	18.3255
226	4.36754	19.0169
227	6.95623	16.4208
228	6.88889	18.052
229	6.71172	17.6388
230	7.02357	19.3687
231	4.02602	17.2471
232	6.59046	16.9935
233	5.67783	13.762
234	4.54005	18.5388
235	5.52889	18.4535
236	4.36006	17.9092
237	5.78278	16.801
238	6.65905	12.9603
239	7.00053	19.0141
240	8.8958	18.1608
241	5.37425	18.2903
242	10.6171	17.695
243	7.55295	18.8437
244	5.25882	16.2259
245	5.89952	18.4501
246	5.42546	17.5286
247	7.38045	17.0848
248	7.55998	18.562
249	5.2526	14.8957
250	6.45989	17.2954
251	7.76401	18.9998
252	8.3196	14.0391
253	5.59488	8.71954
254	3.90895	17.1144
255	4.63142	15.0353
256	3.97787	17.1092
257	3.54364	15.8894
258	4.81852	17.6651
259	8.58751	17.7763
260	4.9149	17.674
261	5.70281	18.9773
262	10.3604	15.3003
263	4.48609	16.6764
264	6.36245	16.9666
265	3.7954	19.6241
266	6.10889	16.1629
267	5.08941	19.2286
268	7.20523	18.2162
269	5.41969	18.139
270	9.71964	16.3095
271	7.59768	18.9556
272	5.12016	16.4726
273	6.21186	15.9147
274	6.94672	18.81
275	4.39641	15.6722
276	5.58503	18.3037
277	5.05763	18.7355
278	5.48376	19.1552
279	5.09083	17.9928
280	4.74103	17.9133
281	6.3281	19.1334
282	5.10527	15.254
283	7.00759	15.7321
284	5.37681	18.8769
285	6.48999	18.5408
286	6.61614	18.0774
287	4.53827	13.0685
288	6.35325	11.056
289	5.6318	17.6882
290	4.56231	17.6626
291	5.363	16.0964
292	5.27882	17.957
293	6.49477	18.1699
294	6.33901	19.1751
295	4.63302	18.6536
296	7.00145	19.0244
297	5.49089	19.6358
298	3.39821	19.0063
299	5.85241	19.6287
300	4.68385	15.0243
301	5.80433	17.991
302	5.95077	17.8904
303	5.7246	17.172
304	7.00759	18.7611
305	4.05406	15.0337
306	6.27135	14.7043
307	6.77382	16.2764
308	5.76726	19.8725
309	7.75395	17.5612
310	6.04643	10.1855
311	7.80651	17.858
312	5.80006	18.8877
313	3.56156	18.4342
314	8.05339	16.8251
315	6.59798	19.5443
316	6.29556	17.8632
317	5.52708	19.0817
318	4.80418	17.1017
319	5.669	17.8074
320	4.33191	17.9854
321	6.92575	15.8005
322	5.22102	9.2534
323	4.86396	16.3633
324	7.60184	17.469
325	4.69658	17.6421
326	6.40236	17.2684
327	5.93468	19.336
328	5.63767	14.1687
329	5.36123	9.62938
330	5.57828	10.6525
331	4.82681	19.1208
332	5.2844	17.279
333	7.51981	18.637
334	5.76314	18.2057
335	7.79319	17.3457
336	6.61837	17.9128
337	7.0048	16.6615
338	4.44657	18.2568
339	8.73793	15.2262
340	5.05657	18.4411
341	6.50844	15.1965
342	6.27158	18.6021
343	6.09099	17.9036
344	7.18842	16.5701
345	4.62496	16.551
346	5.38454	14.2755
347	6.56063	18.0445
348	7.42679	9.87816
349	6.08472	14.0402
350	5.65793	18.5253
351	3.79887	16.1468
352	6.18609	16.4333
353	5.9139	15.9742
354	4.24465	18.8552
355	5.51469	17.2903
356	6.38913	18.2542
357	6.26334	18.9084
358	5.0627	19.2734
359	8.57471	18.7799
360	4.8193	18.3026
361	6.20419	18.822
362	7.06385	19.6821
363	6.76231	17.5282
364	6.23853	17.6027
365	6.37405	18.6481
366	6.1285	10.9137
367	4.73273	14.2849
368	4.10418	17.9615
369	5.46749	14.145
370	6.79332	16.4212
371	6.49753	18.2292
372	7.22035	16.555
373	5.51427	19.9407
374	7.84893	19.4869
375	5.30084	16.6516
376	7.63202	16.6742
377	4.49548	18.6471
378	6.27815	17.0829
379	5.28432	16.5644
380	5.79718	14.3841
381	5.45528	15.777
382	9.50383	13.9462
383	7.65303	15.3111
384	7.15885	13.423
385	5.648	16.7168
386	7.96551	16.6088
387	5.5441	19.5535
388	7.31053	12.8657
389	6.58694	18.3043
390	7.41077	19.0168
391	4.47866	16.4724
392	5.71272	17.6503
393	6.79355	11.5224
394	6.63128	11.9024
395	6.68941	19.5461
396	6.67403	10.9823
397	4.96365	18.0475
398	7.82068	15.2277
399	5.77565	18.7312
400	4.83397	9.04463
401	6.55139	19.652
402	4.73051	19.3456
403	4.8949	16.7909
404	5.73785	18.5292
405	6.62709	14.0803
406	5.44415	19.3088
407	5.70182	17.8559
408	6.05712	17.3706
409	7.25111	10.7509
410	5.1638	15.1948
411	4.49509	17.6185
412	6.16485	16.4843
413	5.65517	18.7096
414	5.14633	12.2984
415	7.18536	18.0543
416	6.85595	18.8075
417	6.27687	18.8431
418	3.89556	18.2014
419	6.09175	17.694
420	7.51392	15.5713
421	4.82705	14.8495
422	5.52726	19.1322
423	5.13715	17.8626
424	6.26823	18.9954
425	5.91991	17.7386
426	5.76392	18.9802
427	5.52458	17.5586
428	6.10183	11.1955
429	6.14239	16.459
430	4.46888	15.4333
431	7.59115	19.4706
432	6.46972	17.2145
433	6.44536	17.8551
434	6.68004	17.9898
435	4.03938	15.0177
436	3.84791	18.82
437	8.54965	15.5033
438	6.48622	19.3368
439	5.12476	17.3018
440	7.54084	18.9584
441	7.403	17.3706
442	6.57091	18.1041
443	6.33642	15.4282
444	6.42176	17.8482
445	4.54107	14.8114
446	6.39485	18.3901
447	6.08815	12.9182
448	5.01191	13.4158
449	7.28089	18.7507
450	5.63033	18.8462
451	6.95787	15.3284
452	5.92679	16.8919
453	8.49442	13.22
454	6.31451	18.8924
455	5.77305	15.1284
456	6.21236	18.0155
457	7.49613	11.7297
458	9.06271	18.0986
459	4.77645	17.6356
460	5.0936	15.4022
461	7.1144	14.0277
462	5.15564	14.5318
463	8.23404	17.8308
464	5.83491	16.4951
465	6.69459	15.2976
466	5.87527	17.712
467	8.76868	16.3593
468	5.43921	18.0251
469	5.58244	17.3816
470	4.12936	17.7176
471	4.9307	18.3104
472	5.13181	18.3091
473	5.27462	17.9846
474	6.2753	16.3299
475	6.28417	18.5654
476	6.48657	18.2511
477	5.65196	19.6639
478	5.58186	17.7609
479	7.12313	18.4561
480	4.79525	16.9411
481	5.18054	18.9523
482	4.23976	16.9038
483	8.53744	14.9028
484	5.60204	7.77648
485	6.63193	19.1861
486	5.82464	18.4434
487	5.36432	11.5926
488	6.48185	17.0773
489	3.80233	11.9651
490	4.16581	17.4261
491	5.04862	12.5795
492	6.30799	18.4399
493	6.55784	13.5751
494	5.88546	16.831
495	7.68657	17.3484
496	5.04209	18.8086
497	6.40603	18.3123
498	5.61265	15.9453
499	4.83469	16.1683
500	3.5344	17.813

## Sheet: Fig3b
	std(mu)	Diversity
1	0.0625876	4.63204
2	0.124678	5.60054
3	0.108261	4.5632
4	0.0194757	8.33952
5	0.131582	2.55054
6	0.036836	6.34079
7	0.109084	3.84424
8	0.115675	5.13944
9	0.136574	2.64639
10	0.0910242	2.83548
11	0.109035	4.22404
12	0.00517277	17.9386
13	0.0187084	9.7147
14	0.0473088	5.68804
15	0.0978277	2.53455
16	0.0976618	5.15534
17	0.0127343	12.8773
18	0.0244092	8.60598
19	0.0386535	6.30755
20	0.0700966	6.70075
21	0.0887499	5.30042
22	0.013268	13.0881
23	0.111254	4.96374
24	0.142571	4.54811
25	0.0629145	3.81218
26	0.0211471	9.7168
27	0.0422344	7.49232
28	0.018045	7.87994
29	0.0498529	7.25311
30	0.107565	4.79571
31	0.12237	3.56115
32	0.0174762	11.0544
33	0.0274596	9.33642
34	0.105054	3.8364
35	0.0685999	2.90416
36	0.0204194	10.6015
37	0.0075943	16.4687
38	0.112437	2.90944
39	0.134394	2.70386
40	0.0546803	3.99578
41	0.0281308	7.55133
42	0.137446	3.22465
43	0.0658323	4.93177
44	0.0403795	6.04941
45	0.0605561	5.42296
46	0.136311	2.00805
47	0.0769827	5.30305
48	0.081982	5.10988
49	0.0174587	11.6697
50	0.0524439	4.53781
51	0.107475	5.85271
52	0.0708618	4.0508
53	0.00085353	19.9367
54	0.0771776	3.44824
55	0.0106911	13.6593
56	0.131064	5.4241
57	0.0710527	5.25986
58	0.102763	3.56368
59	0.0116364	13.3866
60	0.141293	4.04472
61	0.0595951	7.43956
62	0.05107	6.65142
63	0.00684805	15.3484
64	0.0425399	7.61761
65	0.129632	3.26459
66	0.103882	4.23115
67	0.104373	4.03079
68	0.0360946	7.99919
69	0.135869	3.64276
70	0.129517	3.38822
71	0.00661515	17.1409
72	0.125653	7.90971
73	0.0339224	4.97065
74	0.0200697	8.46034
75	0.0511354	5.03459
76	0.0216125	9.78402
77	0.113405	5.03354
78	0.0936251	5.14175
79	0.0368185	5.2431
80	0.115461	4.27452
81	0.000698075	19.9568
82	0.0241662	6.95753
83	0.0360953	9.11756
84	0.0301581	5.96078
85	0.047306	6.02471
86	0.159799	4.98648
87	0.00625462	17.4127
88	0.0979431	3.75221
89	0.00444582	18.5523
90	0.0866752	4.79525
91	0.0946611	5.54908
92	0.0048383	18.3677
93	0.119458	4.3358
94	0.0416077	6.42893
95	0.128896	3.60763
96	0.0662092	3.68932
97	0.0518801	5.14063
98	0.117287	3.85609
99	0.0666118	6.18606
100	0.000219663	19.9957
101	0.00713857	16.5004
102	0.0666422	5.47782
103	0.0387795	6.94889
104	0.0620533	4.79024
105	0.0393198	4.77481
106	0.0871988	4.64614
107	0.079316	4.68361
108	0.136545	3.70067
109	0.140748	4.46736
110	0.0718707	4.57028
111	0.0125353	12.7121
112	0.0219591	10.6431
113	0.0448831	3.15997
114	0.025784	6.84638
115	0.00739056	16.6036
116	0.0233962	9.77709
117	0.0661834	3.3205
118	0.00280256	19.3237
119	0.00354965	18.9812
120	0.00866018	15.0886
121	0.0174652	11.2531
122	9.3e-05	19.9992
123	0.13906	3.88693
124	0.0862659	3.69608
125	0.0756378	5.69933
126	0.102717	3.02017
127	0.108619	3.28996
128	0.0900615	4.28749
129	0.0243987	9.56005
130	0.0239707	7.12954
131	0.00930378	14.3003
132	0.0798806	6.13836
133	0.13707	4.63959
134	0.0529388	6.06899
135	0.0513065	6.80747
136	0.117769	4.14286
137	0.07091	3.16765
138	0.0321215	7.65614
139	0.0347786	5.61198
140	0.122911	4.44241
141	0.106867	2.23989
142	0.0834526	5.89995
143	0.0458948	4.37488
144	0.0461446	3.86079
145	0.0941445	4.00809
146	0.0217164	8.14045
147	0.0504777	4.90912
148	0.0393972	5.38661
149	0.0443035	6.06066
150	0.0236643	8.05276
151	0.0570191	4.51656
152	0.0387494	5.67264
153	0.0520912	3.60952
154	0.155843	5.03731
155	0.116953	3.13316
156	0.122338	6.03484
157	0.01723	9.99308
158	0.0654693	6.39593
159	0.0849266	5.21605
160	0.0676511	4.97998
161	0.0682045	4.00705
162	0.101441	2.33642
163	0.0679309	3.0198
164	0.0489703	4.91244
165	0.0739552	4.45139
166	0.000862031	19.9353
167	0.0314019	7.11286
168	0.0589568	4.44777
169	0.112399	3.70404
170	0.0948389	8.40176
171	0.0300576	6.50081
172	0.118594	3.61032
173	0.0944557	4.49611
174	0.00952579	14.7393
175	0.100957	3.69616
176	0.0907226	5.75947
177	0.12295	4.00332
178	0.0656835	3.71152
179	0.062648	4.40686
180	0.133995	4.63966
181	0.0382472	8.41793
182	0.0735569	4.6559
183	0.12958	3.80814
184	0.0474546	6.47047
185	0.0407912	6.31865
186	0.0971623	3.76288
187	0.0343332	5.59373
188	0.0939611	4.56773
189	0.147068	4.05884
190	0.0747429	4.04423
191	0.0246843	9.44954
192	0.0623193	4.15249
193	0.0639185	6.17041
194	0.061078	5.24297
195	0.101614	4.01069
196	0.0485185	6.53636
197	0.0219367	7.79446
198	0.0393264	7.19754
199	0.130395	2.85795
200	0.0465697	3.32339
201	0.0114049	12.2259
202	0.0341219	7.79285
203	0.138841	4.00863
204	0.0561637	4.03722
205	0.0658839	3.1628
206	0.0836726	6.77874
207	0.0304928	6.06041
208	0.0596376	4.5434
209	0.0511834	8.49019
210	0.103271	6.33915
211	0.0182337	9.25904
212	0.10564	4.54041
213	0.071899	5.39313
214	0.047832	6.85862
215	0.0604225	4.27401
216	0.0419585	5.7514
217	0.0125483	13.553
218	0.0790391	2.27267
219	0.0474641	5.4435
220	0.116449	4.28577
221	0.0697862	5.14293
222	0.0444301	4.43359
223	0.14327	5.48677
224	0.0635471	3.16334
225	0.0791905	5.20622
226	0.0936691	3.70031
227	0.106151	2.48689
228	0.108135	2.32125
229	0.106473	3.32627
230	0.0440899	4.02304
231	0.0217026	9.71487
232	0.119179	3.61577
233	0.00373314	18.912
234	0.150766	5.18969
235	0.0496262	6.57347
236	0.102472	3.36044
237	0.0279561	9.48039
238	0.0707417	4.01679
239	0.0857821	2.86208
240	0.147516	5.41005
241	0.0527709	4.27626
242	0.134763	3.02225
243	0.036405	8.08259
244	0.0187454	8.69808
245	0.0286368	7.55693
246	0.0307688	8.56499
247	0.0682181	4.35202
248	0.104636	5.75736
249	0.131376	4.04579
250	0.0187332	9.76773
251	0.114438	3.01498
252	0.0522137	4.77298
253	0.106827	2.98431
254	0.101601	4.42439
255	0.0298885	6.97063
256	0.0335263	6.90971
257	0.0370828	7.34969
258	0.0739681	4.07547
259	0.13142	5.86686
260	0.04263	4.6939
261	0.139998	6.60778
262	0.107326	5.61556
263	0.11557	4.34445
264	0.119845	4.90399
265	0.0413134	6.37351
266	0.0891131	5.44377
267	0.0412437	4.84807
268	0.0486443	4.39169
269	0.114585	3.11471
270	0.0227581	9.72232
271	0.0417768	8.17634
272	0.0490659	6.92572
273	0.0968743	3.37708
274	0.118477	3.41103
275	0.106096	6.23664
276	0.0820983	5.05648
277	0.0976738	3.77846
278	0.096568	2.62187
279	0.00511622	18.0171
280	0.0702728	5.7301
281	0.12572	4.7857
282	0.0487721	4.16191
283	0.0653952	3.94763
284	0.076625	3.015
285	0.0416796	5.91067
286	0.0760788	2.59086
287	0.060799	6.15889
288	0.0905598	5.29725
289	0.0420586	9.92733
290	0.00339368	19.0679
291	0.0251688	10.6787
292	0.0597559	7.68255
293	0.0545001	5.09728
294	0.000647529	19.9628
295	0.0451799	6.11391
296	0.113317	3.17777
297	0.0691512	5.18338
298	0.0492936	6.49335
299	0.120744	3.7814
300	0.0492473	7.01919
301	0.149291	3.84434
302	0.0753137	3.33959
303	0.0175142	10.3463
304	0.00393673	18.7999
305	0.124561	3.18252
306	0.0596905	4.2554
307	0.100204	4.60253
308	0.115775	3.98307
309	0.119792	5.71463
310	0.0373998	5.1741
311	0.00845133	14.6477
312	0.0219092	9.13599
313	0.0389131	5.67944
314	0.123279	4.87809
315	0.0606566	5.65237
316	0.0348458	7.79889
317	0.0886179	3.12024
318	0.0687119	4.18989
319	0.0104277	13.703
320	0.0647575	5.50374
321	0.101108	5.23056
322	0.114473	5.82192
323	0.152926	5.20578
324	0.0162047	12.3587
325	0.0623345	3.93302
326	0.114095	1.96786
327	0.0671677	4.92801
328	0.100175	4.33547
329	0.0283506	7.00614
330	0.0544477	6.91098
331	0.074475	4.02227
332	0.0659866	3.11163
333	0.0877145	6.06663
334	0.0143933	12.47
335	0.0724597	4.88394
336	0.0845647	4.71287
337	0.0476487	3.15616
338	0.00234997	19.5515
339	0.0327464	7.12363
340	0.120148	6.25766
341	0.128553	2.93145
342	0.00966496	15.0491
343	0.0134055	12.0316
344	0.0521514	5.56992
345	0.0636748	4.10033
346	0.0370551	10.0345
347	0.0532856	4.90133
348	0.0492549	5.30287
349	0.0227701	6.72062
350	0.130107	2.56494
351	0.0933138	4.5087
352	0.00827679	15.7129
353	0.0587974	3.55016
354	0.0521378	4.93619
355	0.047015	6.57877
356	0.00705069	16.96
357	0.0631342	2.82294
358	0.0293045	7.05476
359	0.0439559	5.4263
360	0.0508472	3.63761
361	0.0834405	4.61057
362	0.0537263	4.02258
363	0.013666	12.0719
364	0.0869068	3.19087
365	0.0512097	5.15882
366	0.00181166	19.7172
367	0.0911668	4.44016
368	0.127857	3.59849
369	0.123318	3.84174
370	0.00756869	16.3337
371	0.0286607	8.65984
372	0.00732286	15.9913
373	0.120782	2.0361
374	0.141823	4.44886
375	0.0262696	6.31506
376	0.0934	3.12429
377	0.00688459	16.8807
378	0.0815876	3.13125
379	0.119756	4.15952
380	0.023982	6.9947
381	0.0744181	3.73262
382	0.000691308	19.9571
383	0.0708719	5.24721
384	0.0805579	5.51842
385	0.0806901	4.5732
386	0.071488	3.61236
387	0.0161551	11.8795
388	0.103113	3.81884
389	0.0353197	7.38802
390	0.131404	4.74155
391	0.0204204	8.01546
392	0.111408	3.2067
393	0.113692	4.1256
394	0.0223288	8.24044
395	0.0519844	6.2168
396	0.113656	3.71868
397	0.00551957	17.7898
398	0.0318164	4.05774
399	0.018771	8.26671
400	0.111424	4.61894
401	0.0660483	6.11204
402	0.0636738	3.91325
403	0.106254	4.10355
404	0.0106017	13.9664
405	0.066137	6.54521
406	0.0682941	2.78709
407	0.0593783	5.88288
408	0.0130307	12.4856
409	0.126592	3.05958
410	0.0578456	6.59733
411	0.0626947	4.50413
412	0.109914	3.96765
413	0.0543974	5.90552
414	0.127969	3.21547
415	0.0803517	5.53694
416	0.0901166	4.72039
417	0.0249967	9.67116
418	0.00422026	18.555
419	0.0690236	6.43414
420	0.105822	3.22859
421	0.140995	4.43007
422	0.0694053	4.55131
423	0.107793	5.6143
424	0.00706142	17.1485
425	0.0121544	12.9357
426	0.127289	5.19003
427	0.116313	3.62295
428	0.0206067	9.20242
429	0.117821	3.91432
430	0.0347224	5.81084
431	0.0208248	8.50779
432	0.00520648	17.8858
433	0.0792537	4.88343
434	0.00839223	15.8763
435	0.111381	4.81709
436	0.00481842	18.1715
437	0.099785	5.51566
438	0.11896	3.33078
439	0.0425387	7.74043
440	0.00807083	16.1358
441	0.111403	3.44891
442	0.107247	4.5244
443	0.0117906	13.2553
444	0.110062	3.01054
445	0.112945	2.45299
446	0.00360489	19.0216
447	0.010244	13.4443
448	0.0575436	6.09967
449	0.0293264	4.50661
450	0.0590263	4.28416
451	0.0420326	5.92902
452	0.0447438	4.69226
453	0.0958681	3.70476
454	0.00474209	18.4784
455	0.0501893	8.0645
456	0.043219	4.26596
457	0.096211	3.33395
458	0.0990188	4.51534
459	0.109142	5.27294
460	0.0687727	3.91843
461	0.0465718	5.46439
462	0.0449765	7.34297
463	0.0718949	4.1349
464	0.0106019	14.9183
465	0.095062	4.36843
466	0.0799136	4.94626
467	0.0712741	4.16727
468	0.0377568	6.23394
469	0.112454	5.1692
470	0.149165	2.42365
471	0.123746	3.6017
472	0.125263	4.35164
473	0.0814693	6.01645
474	0.0212706	8.61845
475	0.0430464	3.69271
476	0.049671	5.2652
477	0.000212955	19.996
478	0.122206	4.97908
479	0.0622658	5.64526
480	0.049859	5.28816
481	0.071384	3.90992
482	0.11113	6.53903
483	0.019898	8.33769
484	0.0637981	3.54614
485	0.0198778	8.47714
486	0.00180243	19.7204
487	0.0587886	3.65271
488	0.104931	2.13745
489	0.110878	5.11414
490	0.127623	2.92321
491	0.00311581	19.1768
492	0.117531	4.26915
493	0.126286	4.6715
494	0.0719797	5.06707
495	0.0224972	8.41204
496	0.112448	5.27761
497	0.107027	5.74588
498	0.0633586	4.84209
499	0.106196	5.07474
500	0.0324003	5.79017
501	0.0409865	6.93453
502	0.0278887	7.30667
503	0.0329535	6.70413
504	0.105041	5.09761
505	0.0256204	7.5537
506	0.105018	3.4841
507	0.112873	3.62474
508	0.133048	6.52341
509	0.108313	4.70303
510	0.0178673	7.63027
511	0.038437	7.21106
512	0.0841249	2.24988
513	0.145208	4.12737
514	0.102408	4.51193
515	0.0734622	3.93152
516	0.143986	4.48765
517	0.138492	3.48654
518	0.0700565	3.12964
519	0.0514153	4.18618
520	0.116667	4.7849
521	0.0483481	5.4682
522	0.0143013	12.4262
523	0.0678428	3.30413
524	0.0968161	5.5419
525	0.0486237	4.59137
526	0.0289699	6.02531
527	0.0798359	5.28339
528	0.0776957	5.66847
529	0.121122	6.8887
530	0.0197703	10.2139
531	0.0591323	7.07176
532	0.113267	2.32747
533	0.0175688	12.4518
534	0.111188	4.2547
535	0.0536137	8.82196
536	0.0479087	4.76161
537	0.0614051	6.12784
538	0.0546071	4.30764
539	0.0929698	3.68414
540	0.0792879	4.31276
541	0.0987189	3.35782
542	0.138088	4.40304
543	0.0814416	3.01195
544	0.0431918	5.11548
545	0.143208	3.96761
546	0.100573	4.92602
547	0.107717	3.13995
548	0.0590917	3.63628
549	0.0732634	7.88552
550	0.0960097	3.61491
551	0.111282	5.4761
552	0.103163	2.66292
553	0.117887	2.37741
554	0.0100874	13.6602
555	0.0333361	7.40458
556	0.102776	3.14541
557	0.045872	6.59653
558	0.113206	2.72186
559	0.0355528	6.58414
560	0.0579903	5.4841
561	0.121565	4.22952
562	0.128283	5.97935
563	0.05326	4.06685
564	0.00594208	17.3295
565	0.125241	2.73976
566	0.108074	4.25791
567	0.116998	3.80913
568	0.0845367	2.87502
569	0.0468139	6.11631
570	0.1231	2.27961
571	0.0487078	5.26869
572	0.0341858	6.95204
573	0.116238	3.71866
574	0.13176	4.60965
575	0.101656	5.94234
576	0.122118	4.15599
577	0.147387	2.96856
578	0.125053	3.81592
579	0.0176364	8.6921
580	0.0949213	4.3057
581	0.0730837	5.6999
582	0.0509687	5.60449
583	0.12879	5.73967
584	0.116417	5.48717
585	0.0985887	4.0185
586	0.133217	4.00799
587	0.0281831	3.72698
588	0.074508	2.11082
589	0.0702592	4.59652
590	0.132685	4.23686
591	0.098856	4.52648
592	0.111626	3.70228
593	0.128776	4.64243
594	0.0942349	3.81261
595	0.0900959	4.03638
596	0.0163425	10.4751
597	0.115349	4.27568
598	0.0250207	6.61674
599	0.00904871	15.1669
600	0.0389813	6.02224
601	0.00146058	19.8118
602	0.0924704	2.53357
603	0.0576673	4.79545
604	0.02733	7.23294
605	0.00554088	17.5851
606	0.0870384	6.01533
607	0.0680449	3.13359
608	0.141476	5.46171
609	0.07377	5.06269
610	0.158393	5.0775
611	0.0384683	4.23023
612	0.0729688	5.11293
613	0.0794517	3.27733
614	0.0184211	10.1642
615	0.0599374	5.5297
616	0.029236	8.50622
617	0.0604243	2.52196
618	0.12635	4.38565
619	0.0942778	4.03031
620	0.117367	4.68051
621	0.058097	6.31125
622	0.16057	4.72153
623	0.0910267	4.04139
624	0.0729205	3.34207
625	0.0588166	4.53582
626	0.0830134	5.78423
627	0.00361289	18.9596
628	0.014524	10.1646
629	0.0826957	3.22192
630	0.0125191	12.4636
631	0.0835697	2.78822
632	0.000861299	19.9344
633	0.00283069	19.3196
634	0.01711	10.5784
635	0.0563829	5.79755
636	0.111207	4.27378
637	0.134984	4.68545
638	0.0768899	7.04724
639	0.0462267	6.16631
640	0.0590342	5.70167
641	0.053812	6.04505
642	0.0162194	12.2163
643	0.0362905	6.80937
644	0.103698	3.16553
645	0.123096	3.5173
646	0.0367614	6.33525
647	0.0818963	3.95056
648	0.00416944	18.5326
649	0.115137	5.01834
650	0.0985623	3.55556
651	0.0149257	11.22
652	0.109222	4.54659
653	0.0556917	5.16004
654	0.0771516	5.37773
655	0.102719	3.91594
656	0.0921572	3.74835
657	0.0308665	7.52514
658	0.0584889	4.903
659	0.0597726	5.96476
660	0.0628071	3.68624
661	0.020244	9.83371
662	0.0124419	13.7475
663	0.0296903	4.1638
664	0.0384969	7.2546
665	0.105238	3.85182
666	0.0484355	4.28797
667	0.0839104	3.17381
668	0.134872	3.12019
669	0.0361045	6.21663
670	0.0867076	7.56888
671	0.113463	4.03452
672	0.109169	4.01018
673	0.115523	3.01299
674	0.112218	4.33386
675	0.0232934	7.1417
676	0.056704	4.70928
677	0.0545783	5.08934
678	0.109914	4.14513
679	0.0474164	6.08121
680	0.0383086	8.10552
681	0.123444	4.32226
682	0.139034	3.30856
683	0.112856	4.83606
684	0.068797	3.47409
685	0.0604084	5.30093
686	0.0343775	6.95135
687	0.0374847	6.12984
688	0.120882	3.59297
689	0.0535321	4.44806
690	0.0362363	4.99566
691	0.0992507	4.22266
692	0.0157139	10.9411
693	0.039712	6.31125
694	0.123319	2.1643
695	0.101087	2.18922
696	0.0580708	3.95996
697	0.085161	4.00107
698	0.115594	5.19793
699	0.0916258	2.84095
700	0.0359048	6.81581
701	0.0567883	4.41283
702	0.0438086	5.20839
703	0.0646709	4.21701
704	0.00903099	15.0967
705	0.0158939	10.8413
706	0.0410785	5.88962
707	0.146375	2.63025
708	0.154043	4.12755
709	0.0469858	4.83308
710	0.0775283	4.71165
711	0.0934345	5.91437
712	0.0068766	16.7087
713	0.0654116	4.8633
714	0.132791	2.61984
715	0.120696	3.51145
716	0.0944966	3.08359
717	0.0307871	6.06944
718	0.0551877	4.92604
719	0.0221858	7.24245
720	0.00139192	19.8299
721	0.0971449	3.90082
722	0.164264	4.31816
723	0.0225771	9.56879
724	0.0182311	9.99975
725	0.119554	5.94499
726	0.0843704	4.4254
727	0.0334679	6.5483
728	0.0220623	9.70563
729	0.0274901	10.5981
730	0.086757	3.24639
731	0.0356707	5.61579
732	0.00702254	16.8096
733	0.0716012	4.59913
734	0.0648511	5.46008
735	0.0560377	3.25695
736	0.099814	4.65324
737	0.0614417	5.81509
738	0.0450225	6.3913
739	0.109525	3.80981
740	0.160921	3.6682
741	0.122673	5.12932
742	0.0854111	4.56002
743	0.135775	3.53996
744	0.118691	3.55942
745	0.0944258	2.66531
746	0.0857308	3.06665
747	0.091438	2.85061
748	0.12437	3.78923
749	0.0190649	8.57869
750	0.0512094	5.15397
751	0.0239594	11.1116
752	0.0438484	6.50318
753	0.0625878	5.89081
754	0.0882334	5.07599
755	0.0932342	6.39119
756	0.00063036	19.9652
757	0.076489	3.81867
758	0.0968275	3.3317
759	0.0556035	4.57484
760	0.140813	5.02718
761	0.0220903	8.08734
762	0.0617958	2.83544
763	0.0311774	7.59105
764	0.100822	5.20079
765	0.138756	4.8387
766	0.034478	5.76045
767	0.0797342	5.26939
768	0.0975315	1.70147
769	0.141436	3.40344
770	0.00508797	18.0174
771	0.0526753	5.18112
772	0.0803617	5.24108
773	0.0720345	6.01584
774	0.0418079	5.42365
775	0.0617187	3.83699
776	0.0936914	6.34061
777	0.0940192	5.13021
778	0.0947791	3.27544
779	0.0383241	5.08354
780	0.150467	4.43164
781	0.101885	4.09095
782	4.87e-05	19.9998
783	0.0236846	8.46056
784	0.0720894	4.42437
785	0.114226	3.49406
786	0.0221944	8.03449
787	0.0816547	4.57494
788	0.127621	4.07225
789	0.0703481	6.85665
790	0.0116377	13.3107
791	0.113463	5.124
792	0.0124621	12.4417
793	0.0814502	2.81181
794	0.0891611	4.22486
795	0.130039	6.31937
796	0.0474977	4.62832
797	0.0223633	6.67768
798	0.091868	6.81271
799	0.00581356	17.1155
800	0.00483561	18.2076
801	0.131451	2.42769
802	0.036326	6.59744
803	0.00381547	18.8297
804	0.0878568	5.02605
805	0.0148926	12.2732
806	0.0834395	5.16278
807	0.145134	4.7643
808	0.010336	14.4165
809	0.0954027	4.36546
810	0.0994364	6.00109
811	0.047666	5.42296
812	0.0611944	5.49659
813	0.04846	8.38223
814	0.0489566	4.52253
815	0.131849	6.22763
816	0.103077	6.0854
817	0.110983	2.75284
818	0.172302	4.39135
819	0.0188086	7.68105
820	0.0550771	4.46168
821	0.110511	3.13292
822	0.0271011	7.07033
823	0.12571	5.12355
824	0.105423	4.86793
825	0.105923	4.08915
826	0.0593779	3.92227
827	0.150735	4.65442
828	0.120469	4.46124
829	0.0269348	7.30309
830	0.0676893	4.32435
831	0.0884238	7.79813
832	0.0430233	6.53421
833	0.0152724	11.127
834	0.0926111	5.95859
835	0.0439661	3.18041
836	0.0509814	4.6858
837	0.0736142	5.85641
838	0.0857728	4.10761
839	0.111547	1.99231
840	0.0500336	4.16392
841	0.0360457	7.32101
842	0.104458	1.94375
843	0.00106582	19.9023
844	0.0989569	6.30878
845	0.0913244	3.98879
846	0.0449578	7.17256
847	0.100195	2.49154
848	0.0736406	4.03525
849	0.0410753	6.86676
850	0.0312994	7.64622
851	0.0751165	5.46461
852	0.0363925	5.73491
853	0.137874	3.11553
854	0.0383113	5.34911
855	0.148288	5.15381
856	0.0126034	11.9279
857	0.0852554	3.13046
858	0.0457644	7.53423
859	0.0735676	3.81937
860	0.0499179	7.16866
861	0.107868	2.93373
862	0.072315	6.76755
863	0.0159763	10.3178
864	0.0366639	4.62571
865	0.0260949	9.53868
866	0.134089	5.96092
867	0.130645	3.51098
868	0.137535	5.18059
869	0.0418695	6.76468
870	0.0647742	3.20917
871	0.0371391	5.53086
872	0.0413653	7.94875
873	0.122172	4.94506
874	0.0282955	6.06692
875	0.0670676	3.97216
876	0.000372596	19.9877
877	0.0688185	5.49358
878	0.129883	5.13241
879	0.0349932	7.49782
880	0.0959187	2.71474
881	0.0413756	5.37578
882	0.153309	3.74678
883	0.0220188	6.90309
884	0.026886	9.86965
885	0.106828	3.23335
886	0.0540518	6.73282
887	0.048349	3.81176
888	0.00057327	19.9712
889	0.117193	3.83223
890	0.0796525	4.96666
891	0.109154	4.92216
892	0.00335047	19.0495
893	0.0386415	4.88797
894	0.110455	3.16604
895	0.0594002	5.9572
896	0.0220338	9.11088
897	0.136855	4.06386
898	0.0990986	2.48189
899	0.0509137	6.68564
900	0.0621262	3.93006
901	0.0113563	12.1443
902	0.0118107	12.8497
903	0.138213	2.87461
904	0.136546	3.28811
905	0.0746001	6.18417
906	0.0260539	8.30277
907	0.0447696	8.02253
908	0.0772872	6.16699
909	0.111001	3.55806
910	0.000108077	19.999
911	0.0993997	3.54219
912	0.00229304	19.5195
913	0.141915	4.91814
914	0.102909	4.64197
915	0.0451791	4.72927
916	0.145772	4.38291
917	0.0595373	3.12374
918	0.121877	5.33531
919	0.0414926	7.59929
920	0.0947875	3.64955
921	0.0413645	6.27146
922	0.0154671	12.9654
923	0.110204	4.88647
924	0.10402	3.08826
925	0.0516117	6.94759
926	0.0811964	5.5923
927	0.0179914	7.9629
928	0.138591	5.88322
929	0.0319959	7.2229
930	0.0301509	5.84766
931	0.0932685	3.14346
932	0.012066	13.2685
933	0.0130015	12.4797
934	0.0384097	6.7088
935	0.0498284	6.01883
936	0.047542	5.2964
937	0.0133186	12.3468
938	0.125253	4.42464
939	0.00863475	15.7862
940	0.119169	4.57019
941	0.0178542	9.76283
942	0.0395862	7.8468
943	0.108021	4.76939
944	0.119939	4.78853
945	0.0230742	7.65023
946	0.0937234	3.58075
947	0.0127389	11.4288
948	0.0644299	5.58578
949	0.0701363	4.97234
950	0.128534	2.59163
951	0.00179884	19.7193
952	0.0826392	5.221
953	0.0436085	4.83905
954	0.106399	3.642
955	0.0226893	8.28198
956	0.0274682	6.71547
957	0.0473027	5.30376
958	0.0871551	2.64147
959	0.0403789	5.72124
960	0.130772	3.89135
961	0.00313946	19.2033
962	0.0568405	5.88753
963	0.067537	3.89896
964	0.0450776	6.351
965	0.0164637	10.7345
966	0.0951171	3.05715
967	0.0347004	6.06716
968	0.0489284	5.19786
969	0.120775	2.7899
970	0.00478894	18.1898
971	0.107109	4.32372
972	0.0550408	5.26955
973	0.119988	3.87441
974	0.0392458	3.15806
975	0.10686	4.58361
976	0.0931915	3.12618
977	0.105639	3.77038
978	0.0795425	4.66723
979	0.0260264	8.66553
980	0.0919354	5.35919
981	0.13758	4.29532
982	0.118983	5.53724
983	0.11963	3.43794
984	0.0679536	4.95899
985	0.0513222	5.46272
986	0.0671782	4.64023
987	0.0936078	4.85079
988	0.133419	3.70295
989	0.000983258	19.9124
990	0.120923	3.44113
991	0.0537814	4.43653
992	0.0838656	3.70993
993	0.00748509	16.509
994	0.0156719	12.513
995	0.142584	4.66028
996	0.105561	3.12011
997	0.105297	5.23678
998	0.0612643	5.61153
999	0.00319262	19.1747
1000	0.0876424	4.26157
1001	0.0905334	4.48524
1002	0.0684472	4.16992
1003	0.108387	4.53923
1004	0.0100416	14.783
1005	0.0850122	3.62302
1006	0.0699028	5.79798
1007	0.0199815	6.63472
1008	0.0526399	3.46112
1009	0.0319859	4.962
1010	0.125583	2.37525
1011	0.113733	4.57435
1012	0.108287	3.48405
1013	0.01821	11.8193
1014	0.0210985	8.86856
1015	0.0347924	7.21478
1016	0.081826	2.87165
1017	0.100239	3.08959
1018	0.0278269	7.21773
1019	0.0551897	5.28311
1020	0.00982777	14.9153
1021	0.122278	5.70545
1022	0.0236944	7.91236
1023	0.104408	2.52747
1024	0.136659	5.1185
1025	0.0536193	5.56441
1026	0.0532703	5.36931
1027	0.0563625	4.93606
1028	0.0194743	9.7137
1029	0.0259936	9.40576
1030	0.00767332	15.5648
1031	0.0301108	6.45237
1032	0.0736638	4.60419
1033	0.0277247	8.50334
1034	0.130928	4.62872
1035	0.0579228	4.64567
1036	0.101153	2.7288
1037	0.097252	5.40522
1038	0.014625	11.8227
1039	0.0630119	4.28147
1040	0.0454239	6.35895
1041	0.0508401	4.76399
1042	0.0443891	5.22772
1043	0.0900043	3.92024
1044	0.106768	4.66731
1045	0.0403757	8.18187
1046	0.0933795	5.15362
1047	0.0585316	3.46225
1048	0.122545	2.90908
1049	0.0941843	6.80824
1050	0.106294	5.33296
1051	0.0516953	5.72665
1052	0.00607765	17.1451
1053	0.0614246	4.39616
1054	0.100778	5.0464
1055	0.0411129	4.6969
1056	0.0315483	7.43337
1057	0.105827	3.38977
1058	0.0455866	6.66878
1059	0.0687505	5.42763
1060	0.0843274	3.963
1061	0.124077	4.48229
1062	0.12971	5.72325
1063	0.104392	4.6559
1064	0.125127	3.98019
1065	0.0398923	8.13756
1066	0.110889	3.42385
1067	0.0581146	4.03457
1068	0.0837352	5.83059
1069	0.111153	4.61124
1070	0.0669934	3.44915
1071	0.134488	3.79503
1072	0.116959	4.01516
1073	0.12802	5.13695
1074	0.0736732	4.46081
1075	0.0749079	4.01032
1076	0.100307	2.67955
1077	0.0547121	4.74553
1078	0.122095	3.44013
1079	0.067051	5.37246
1080	0.0800645	4.89318
1081	0.140127	3.68646
1082	0.0804743	5.42233
1083	0.118708	3.17467
1084	0.0445042	4.49919
1085	0.108514	3.36159
1086	0.00966067	15.2157
1087	0.0414961	6.28265
1088	0.135542	3.70152
1089	0.0251404	7.54929
1090	0.11745	4.42849
1091	0.0165555	11.0927
1092	0.00309898	19.2363
1093	0.016663	9.83003
1094	0.117265	4.64291
1095	0.0453109	7.72345
1096	0.0319754	6.65457
1097	0.101686	5.03277
1098	0.110199	3.35483
1099	0.0384696	7.61301
1100	0.117135	4.11164
1101	0.0820961	3.69111
1102	0.0649866	4.67039
1103	0.103161	4.27964
1104	0.0643936	6.37809
1105	0.0166992	9.39246
1106	0.0980713	4.81431
1107	0.0928403	4.07324
1108	0.0566088	5.86319
1109	0.119947	2.97376
1110	0.0938227	5.09802
1111	0.0614748	4.06604
1112	0.0375384	6.19707
1113	0.101923	3.36975
1114	0.0122935	13.127
1115	0.131488	3.57498
1116	0.097949	2.23164
1117	0.0598941	3.98859
1118	0.0113934	14.0458
1119	0.122042	3.47186
1120	0.131707	3.07627
1121	0.0942724	4.82391
1122	0.12552	4.50572
1123	0.156709	4.7514
1124	0.00131073	19.8551
1125	0.0927503	3.53039
1126	0.146569	4.49813
1127	0.111821	3.61356
1128	0.0717138	8.74674
1129	0.0767685	6.09987
1130	0.0772197	3.10927
1131	0.0568254	6.4582
1132	0.0478675	4.16085
1133	0.147391	4.65324
1134	0.127069	2.5693
1135	0.0639863	4.57303
1136	0.0314525	7.48787
1137	0.052864	5.16619
1138	0.0137573	11.9031
1139	0.0441244	6.46235
1140	0.135038	4.08286
1141	0.13136	4.15064
1142	0.0917838	4.11496
1143	0.0417219	7.53921
1144	0.0689957	5.16266
1145	0.100724	4.52131
1146	0.0824557	5.78466
1147	0.101575	2.47867
1148	0.119969	4.94188
1149	0.120154	3.61263
1150	0.0912355	2.24693
1151	0.0337867	7.51414
1152	0.0149611	11.2727
1153	0.106132	2.65926
1154	0.13597	4.6364
1155	0.00129928	19.856
1156	0.0478903	6.63573
1157	0.0616938	5.21191
1158	0.126768	3.39841
1159	0.110953	4.36103
1160	0.113422	3.82894
1161	0.107958	3.681
1162	0.0268801	9.9216
1163	0.13563	4.07863
1164	0.0948841	7.01176
1165	0.00818479	15.7564
1166	0.0918826	5.50029
1167	0.109597	4.16028
1168	0.0134671	13.3253
1169	0.143571	3.83687
1170	0.0140594	10.1914
1171	0.0992528	2.16181
1172	0.079494	4.91211
1173	0.114411	3.74263
1174	0.131143	5.21735
1175	0.119314	5.0003
1176	0.0320981	6.75676
1177	0.0456819	3.10541
1178	0.0408399	4.41477
1179	0.0197085	10.1016
1180	0.102417	2.62281
1181	0.127424	4.51375
1182	0.0635136	3.71276
1183	0.0024757	19.4915
1184	0.0184223	11.4155
1185	0.126982	3.40631
1186	0.101421	3.97623
1187	0.0930811	4.32491
1188	0.00968564	14.3655
1189	0.0341753	3.74383
1190	0.00482379	18.2094
1191	0.0042721	18.6334
1192	0.101253	3.58096
1193	0.0759142	3.79658
1194	0.0165546	11.262
1195	0.0120156	14.473
1196	0.101849	5.79928
1197	0.101268	5.33451
1198	0.0734353	2.97161
1199	0.0548982	7.61433
1200	0.0202685	8.72786
1201	0.00850981	16.0613
1202	0.107155	4.25226
1203	0.0797585	3.80199
1204	0.0697449	5.70781
1205	0.120993	2.79615
1206	0.0806134	4.99123
1207	0.137635	4.34316
1208	0.0178388	10.5116
1209	0.0472061	6.54645
1210	0.0612368	3.49754
1211	0.116439	2.43283
1212	0.0917601	3.85934
1213	0.112324	4.43534
1214	0.101682	3.35636
1215	0.0125131	12.8703
1216	0.100776	4.65851
1217	0.0364358	8.47011
1218	0.126148	4.04064
1219	0.028732	6.53389
1220	0.00536018	17.8813
1221	0.15801	3.99316
1222	0.101953	5.18102
1223	0.0884588	2.99173
1224	0.0799582	3.5544
1225	0.10928	2.53806
1226	0.0477318	5.7371
1227	0.0265596	6.3211
1228	0.092203	5.31801
1229	0.0764951	6.87631
1230	0.0468866	5.95904
1231	0.0697121	2.05606
1232	0.0217833	8.0869
1233	0.126289	4.08874
1234	0.0102467	13.0489
1235	0.148772	4.55844
1236	0.0688772	5.07638
1237	0.118112	5.75771
1238	0.128227	4.46812
1239	0.0826328	4.3547
1240	0.0632079	3.77453
1241	0.0418146	7.44286
1242	0.116848	3.86702
1243	0.0113775	12.3548
1244	0.0762353	5.6231
1245	0.0364095	4.71537
1246	0.122043	3.29859
1247	0.0780488	4.3973
1248	0.0551634	4.54905
1249	0.0544557	7.42625
1250	0.117276	4.03971
1251	0.00609095	17.5951
1252	0.142951	3.57148
1253	0.0139394	11.7072
1254	0.119084	4.39657
1255	0.0703661	4.54235
1256	0.0215658	7.82287
1257	0.0294565	6.8204
1258	0.0926292	4.22205
1259	0.0828127	6.80282
1260	0.130999	1.98514
1261	0.0406759	10.0387
1262	0.0740168	5.49278
1263	0.09431	2.91498
1264	0.0969789	4.88524
1265	0.0582416	3.996
1266	0.0437389	6.59498
1267	0.158312	3.93644
1268	0.0344079	6.67009
1269	0.134413	5.05103
1270	0.0397037	6.85606
1271	0.0878582	5.18634
1272	0.00737312	16.4181
1273	0.000580518	19.9704
1274	0.0812762	3.74213
1275	0.0179654	11.2328
1276	0.0801843	5.72098
1277	0.0426802	3.4238
1278	0.00438544	18.479
1279	0.0472258	7.61551
1280	0.0857705	3.4945
1281	0.0192828	9.48448
1282	0.0884715	6.10313
1283	0.0907282	3.11753
1284	0.0414512	6.37499
1285	0.00351394	18.9711
1286	0.00553114	17.833
1287	0.15025	3.23614
1288	0.125848	5.18079
1289	0.0433525	5.45538
1290	0.0437506	8.46949
1291	0.00167454	19.7498
1292	0.0525349	5.08419
1293	0.0726039	5.31947
1294	0.0915141	4.3292
1295	0.0443857	7.77227
1296	0.0381838	5.47404
1297	0.0796696	5.49864
1298	0.0261316	6.04505
1299	0.0211549	10.2189
1300	0.0928087	2.34045
1301	0.0075917	15.8331
1302	0.0104454	13.0516
1303	0.0775278	5.07767
1304	0.00173852	19.7172
1305	0.0135647	11.9887
1306	0.106485	4.3462
1307	0.0493821	6.8072
1308	0.119073	5.33297
1309	0.0668697	5.22905
1310	0.101917	5.47057
1311	0.0120657	14.1203
1312	0.000476015	19.98
1313	0.129819	3.45785
1314	0.10242	5.39045
1315	0.103614	1.69094
1316	0.0293029	9.02084
1317	0.00180894	19.7109
1318	0.0410814	4.44607
1319	0.0512079	5.87326
1320	0.0289443	6.33327
1321	0.0250903	7.84148
1322	0.0638308	4.53641
1323	0.0586623	6.84164
1324	0.0742496	5.28176
1325	0.0495928	4.04298
1326	0.0614842	3.44593
1327	0.00217238	19.6129
1328	0.116839	5.80526
1329	0.0876952	3.51029
1330	0.102831	2.73978
1331	0.119418	2.88068
1332	0.0735999	4.57714
1333	0.0674212	6.36888
1334	0.142017	2.68211
1335	0.116912	4.31686
1336	0.105594	4.28163
1337	0.0614835	6.24927
1338	0.0715541	3.54138
1339	0.0288557	8.12799
1340	0.00842218	15.7527
1341	0.0232763	7.14844
1342	0.052124	7.99347
1343	0.0302485	9.95074
1344	0.0176409	11.4744
1345	0.0664522	3.40105
1346	0.0329621	5.24471
1347	0.0971233	4.70752
1348	0.004157	18.6336
1349	0.0518264	4.66711
1350	0.0947087	4.18896
1351	0.081036	4.67034
1352	0.0234517	8.94271
1353	0.12056	2.55736
1354	0.00138253	19.8358
1355	0.0771685	5.75249
1356	0.00187668	19.6939
1357	0.0334967	7.56876
1358	0.0766674	3.32525
1359	0.12664	3.88275
1360	0.0281905	6.64887
1361	0.0996766	4.00136
1362	0.0184689	10.3787
1363	0.0398947	5.45779
1364	0.0520033	3.01546
1365	0.0680516	3.32007
1366	0.0824311	6.5222
1367	0.0175291	10.5544
1368	0.0798206	5.94799
1369	0.0698128	3.68812
1370	0.0482677	7.32168
1371	0.0989444	4.25067
1372	0.0454093	5.05754
1373	0.032247	6.50861
1374	0.00290514	19.3055
1375	0.142263	3.89257
1376	0.0205527	9.74846
1377	0.135512	4.07484
1378	0.0726597	4.34275
1379	0.0181072	9.22929
1380	0.0335174	5.85851
1381	0.0133779	12.3007
1382	0.0226483	10.208
1383	0.11503	4.34863
1384	0.122603	4.23246
1385	0.0648799	3.09842
1386	0.123646	5.1393
1387	0.125344	4.19314
1388	0.0286472	7.03571
1389	0.132122	3.12206
1390	0.0293526	9.86455
1391	0.0626417	7.55779
1392	0.113341	3.76726
1393	0.0237708	8.69248
1394	0.0699531	4.762
1395	0.0346156	8.17857
1396	0.0287548	9.25964
1397	0.0751119	3.1953
1398	0.107043	4.84601
1399	0.0525856	3.52572
1400	0.103047	3.98489
1401	0.015194	11.3873
1402	0.0521661	5.6252
1403	0.120926	5.50354
1404	0.0367564	6.37362
1405	0.0963111	5.57413
1406	0.113673	3.5315
1407	0.116376	3.65794
1408	0.0332816	7.14465
1409	0.137052	5.62959
1410	0.0531329	5.53688
1411	0.0666638	5.79936
1412	0.115093	4.33236
1413	0.127036	3.2075
1414	0.0139869	13.1046
1415	0.0317979	8.37987
1416	0.0793069	4.26071
1417	0.0708673	3.45616
1418	0.11761	3.16231
1419	0.0512578	5.40573
1420	0.00830127	15.7499
1421	0.0289448	8.03352
1422	0.07564	5.51659
1423	0.105765	3.74286
1424	0.0311518	8.58367
1425	0.0615869	5.27911
1426	0.0591396	3.92659
1427	0.0614215	3.71621
1428	0.0797857	5.38353
1429	0.0325095	8.86639
1430	0.00945774	14.6065
1431	0.0303595	7.32947
1432	0.121662	4.81466
1433	0.0962998	2.61939
1434	0.119802	3.57322
1435	0.108498	3.18685
1436	0.0387794	6.07514
1437	0.107433	4.68334
1438	0.0350109	7.2661
1439	0.0211819	9.7913
1440	0.0510302	4.62056
1441	0.0774183	3.90818
1442	0.125297	4.60617
1443	0.0828349	5.4122
1444	0.0540072	5.25578
1445	0.0569225	5.99233
1446	0.0172699	10.1983
1447	0.108408	4.67113
1448	0.133054	6.41607
1449	0.0171213	10.534
1450	0.122143	3.14792
1451	0.0623461	6.54996
1452	0.0198798	8.32866
1453	0.0340542	5.3793
1454	0.123551	4.28862
1455	0.0147108	9.71295
1456	0.0787008	3.10639
1457	0.00872627	14.998
1458	0.00418854	18.6953
1459	0.10812	2.94746
1460	0.122766	3.95241
1461	0.0859625	4.25514
1462	0.0294896	7.81361
1463	0.00195979	19.6622
1464	0.0179155	11.3581
1465	0.163027	4.05314
1466	0.109586	4.16533
1467	0.0581314	7.76787
1468	0.115101	4.62182
1469	0.0576984	6.49622
1470	0.0236251	8.2865
1471	0.0655948	4.97105
1472	0.0398477	6.58188
1473	0.0207953	10.7613
1474	0.0191696	11.7427
1475	0.130171	3.04129
1476	0.0313194	7.61638
1477	0.0640425	2.72369
1478	0.0127482	13.5957
1479	0.00414077	18.5842
1480	0.00247829	19.4842
1481	0.0337171	9.2614
1482	0.0425079	5.84341
1483	0.119058	4.05564
1484	0.0912869	4.14221
1485	0.0997755	3.55036
1486	0.0492365	8.74203
1487	0.092285	4.18636
1488	0.104295	5.4673
1489	0.122559	4.98582
1490	0.0534778	4.33741
1491	0.0952515	5.93383
1492	0.102711	4.07267
1493	0.101641	3.72532
1494	0.0927608	3.42518
1495	0.0530879	5.02202
1496	0.101516	3.70539
1497	0.025413	7.31459
1498	0.155147	3.6764
1499	0.0353499	3.9389
1500	0.0123784	12.4672
1501	0.0157616	11.6547
1502	0.0634575	4.2977
1503	0.0480319	7.57542
1504	0.0794348	5.15402
1505	0.129578	3.45612
1506	0.0571017	5.242
1507	0.108502	4.02552
1508	0.0373357	5.49013
1509	0.101965	2.59433
1510	0.0679546	5.55696
1511	0.0767406	4.58589
1512	0.00170733	19.7437
1513	0.110853	2.48252
1514	0.0919612	5.96889
1515	0.0170932	10.0664
1516	0.042911	4.66396
1517	0.115878	3.81483
1518	0.0477837	5.8328
1519	0.0498091	4.6083
1520	0.0483699	4.73171
1521	0.0263752	8.54518
1522	0.089703	3.72205
1523	0.0712421	5.1215
1524	0.0491359	3.33356
1525	0.115117	6.53335
1526	0.0467701	5.83676
1527	0.0352808	9.19057
1528	0.131143	4.88296
1529	0.0451442	4.31103
1530	0.0239216	8.10726
1531	0.0530042	7.73273
1532	0.0708161	3.91244
1533	0.0779418	3.36002
1534	0.0167241	11.2638
1535	0.103566	6.02661
1536	0.114799	3.36166
1537	0.114842	4.52627
1538	0.00612693	16.9798
1539	0.0301409	5.14384
1540	0.0604452	7.19459
1541	0.0739135	4.35863
1542	0.00160709	19.7908
1543	0.120485	4.07263
1544	0.0441045	5.66421
1545	0.128865	3.74711
1546	0.00142535	19.8239
1547	0.0598214	3.96767
1548	0.0438047	7.83902
1549	0.0876822	3.44407
1550	0.0550441	4.40011
1551	0.0552148	5.5346
1552	0.111097	5.90566
1553	0.0704516	5.10777
1554	0.0128558	12.4174
1555	0.0959337	3.45835
1556	0.00992315	15.932
1557	0.107443	4.02818
1558	0.12616	4.47512
1559	0.137913	4.5076
1560	0.018178	10.8933
1561	0.115441	4.19686
1562	0.00625904	17.0302
1563	0.0795118	4.72005
1564	0.0416444	9.18535
1565	0.136088	3.03478
1566	0.0624705	5.40278
1567	0.0975449	3.3685
1568	0.0613676	4.7402
1569	0.0596043	4.59215
1570	0.125062	4.53657
1571	0.0951751	4.46016
1572	0.0304667	6.84841
1573	0.0154444	10.2969
1574	0.11663	4.41223
1575	0.0587799	5.23421
1576	0.137874	5.27758
1577	0.0455428	5.15519
1578	0.0232758	8.59864
1579	0.0539966	6.09248
1580	0.108734	5.4064
1581	0.000986503	19.9127
1582	0.0987834	6.33521
1583	0.0100469	15.0283
1584	0.0206101	8.70637
1585	0.127805	3.00281
1586	0.152529	4.83935
1587	0.0914652	3.54254
1588	0.114291	5.92419
1589	0.0843191	3.98073
1590	0.0332876	7.48712
1591	0.0838402	4.35891
1592	0.108686	3.43569
1593	0.126677	3.01678
1594	0.0944015	4.6738
1595	0.102831	4.65069
1596	0.0911916	4.17709
1597	0.0892425	4.72883
1598	0.0295524	6.07496
1599	0.0690378	5.50801
1600	0.00305946	19.2067
1601	0.0735562	6.12316
1602	0.127524	5.18376
1603	0.0472636	6.83838
1604	0.0227252	9.14604
1605	0.0992263	3.45512
1606	0.00246148	19.5008
1607	0.110272	2.99639
1608	0.109544	3.09514
1609	0.0894999	3.20372
1610	0.104363	4.79321
1611	0.12705	5.40191
1612	0.157596	3.15035
1613	0.0357649	8.27089
1614	0.0534938	4.4621
1615	0.0891826	2.01362
1616	0.0983653	5.32023
1617	0.130926	5.17441
1618	0.108186	4.12114
1619	0.0714366	4.09267
1620	0.078791	5.64055
1621	0.0877769	6.19693
1622	0.0838134	3.85919
1623	0.0083143	15.4815
1624	0.143204	3.8041
1625	0.051935	5.76759
1626	0.113768	4.47537
1627	0.134213	3.98422
1628	0.0207348	10.469
1629	0.150252	3.83335
1630	0.0546029	5.59776
1631	0.0797715	5.28902
1632	0.00902189	15.5098
1633	0.124375	3.64252
1634	0.0837595	4.04013
1635	0.0460554	4.51747
1636	0.0611375	3.109
1637	0.119561	4.40954
1638	0.0102348	13.844
1639	0.00174554	19.7307
1640	0.104839	6.26911
1641	0.0301729	5.72262
1642	0.0721859	2.86963
1643	0.0189882	10.0625
1644	0.0689576	3.02186
1645	0.0691077	6.75134
1646	0.113695	4.8606
1647	0.0369102	6.04037
1648	0.105753	4.0966
1649	0.100856	2.72235
1650	0.0235303	8.7611
1651	0.125508	4.23449
1652	0.136777	3.73686
1653	0.0788773	3.46969
1654	0.0383729	7.20552
1655	0.0311377	8.51159
1656	0.0626804	6.2111
1657	0.00698736	16.6675
1658	0.089037	3.44237
1659	0.0750586	4.57323
1660	0.076594	4.18929
1661	0.0303534	5.97256
1662	0.027658	7.71683
1663	0.0585747	5.20408
1664	0.0433473	7.65879
1665	0.0346545	7.14839
1666	0.0343165	7.60037
1667	0.00568148	17.642
1668	0.0720618	3.86633
1669	0.00612646	17.1225
1670	0.151754	4.04047
1671	0.000787445	19.9468
1672	0.00933962	14.8616
1673	0.11353	3.07879
1674	0.016783	11.4964
1675	0.025014	8.65218
1676	0.00978736	14.4499
1677	0.068498	3.57118
1678	0.133911	4.77757
1679	0.0741931	5.05363
1680	0.050493	5.45336
1681	0.122721	4.77957
1682	0.0927784	2.88161
1683	0.0993446	6.39229
1684	0.012982	10.9882
1685	0.0691427	5.49097
1686	0.0276107	9.4665
1687	0.05037	4.83152
1688	0.0413684	6.00753
1689	0.117405	2.71177
1690	0.10339	6.65756
1691	0.0325171	7.72491
1692	0.026302	7.6692
1693	0.0362131	5.43209
1694	0.0868312	2.78187
1695	0.000245669	19.9947
1696	0.0340248	6.29002
1697	0.0651356	5.64691
1698	0.000791468	19.9458
1699	0.0888349	6.08115
1700	0.0818245	4.18872
1701	0.0956214	3.71165
1702	0.0555901	4.58961
1703	0.0785866	5.2268
1704	0.0875396	4.49995
1705	0.0874295	5.52446
1706	0.0782862	4.41549
1707	0.0755538	4.58877
1708	0.0847042	3.49973
1709	0.0849799	3.82284
1710	0.110528	5.31945
1711	0.139035	3.57616
1712	0.0677706	5.10568
1713	0.0142367	11.2089
1714	0.0507804	3.81491
1715	0.0357077	5.1151
1716	0.0734432	4.82515
1717	0.0126576	12.3234
1718	0.143859	4.61641
1719	0.0216097	10.5667
1720	0.0236326	8.19697
1721	0.0461541	6.62158
1722	0.00276895	19.3629
1723	0.0884684	3.46016
1724	0.105106	3.42651
1725	0.113769	2.12019
1726	0.0859898	4.51572
1727	0.0432433	5.57736
1728	0.044467	7.52672
1729	0.110162	4.26005
1730	0.109506	3.87735
1731	0.114877	3.96461
1732	0.00811502	16.3598
1733	0.0602733	3.51336
1734	0.00855719	15.8019
1735	0.0453719	3.76255
1736	0.0230534	6.33842
1737	0.0745116	5.10481
1738	0.0599736	4.74325
1739	0.140149	3.08655
1740	0.101166	4.66048
1741	0.0753499	3.82785
1742	0.0982738	3.27035
1743	0.0800288	4.31787
1744	0.0967495	3.97073
1745	0.0405258	7.43109
1746	0.133819	5.60137
1747	0.0932997	5.19109
1748	0.0665053	3.53319
1749	0.077213	6.35461
1750	0.124794	5.8563
1751	0.13363	4.33967
1752	0.00577519	17.5653
1753	0.106499	4.59303
1754	0.0962563	5.13189
1755	0.125901	4.29471
1756	0.135102	2.63517
1757	0.0692031	7.56411
1758	0.0343581	6.06412
1759	0.0269255	7.14114
1760	0.0156386	10.2233
1761	0.147135	3.63951
1762	0.0948854	4.71805
1763	0.0843902	4.04387
1764	0.00217303	19.5907
1765	0.000841521	19.9389
1766	0.07276	4.07051
1767	0.1272	3.97843
1768	0.076016	3.76465
1769	0.0529402	6.58349
1770	0.0512245	4.31298
1771	0.0543455	4.0665
1772	0.0268036	7.06716
1773	0.114807	3.59057
1774	0.0643985	4.44732
1775	0.107982	3.9686
1776	0.0936527	4.73183
1777	0.104948	2.87788
1778	0.138746	3.69215
1779	0.0420345	7.83476
1780	0.129363	4.56213
1781	0.070292	5.37959
1782	0.0634072	4.10354
1783	0.0752384	3.75829
1784	0.0171652	10.7989
1785	0.0278706	8.38794
1786	0.062719	6.04075
1787	0.0179116	10.4614
1788	0.0238277	10.559
1789	0.0282497	6.24487
1790	0.100905	4.09674
1791	0.123082	2.13602
1792	0.0668487	6.41224
1793	0.138536	4.474
1794	0.083555	6.71482
1795	0.131863	4.11
1796	0.0462022	4.57752
1797	0.130143	4.99514
1798	0.0957274	4.37126
1799	0.00932334	14.0889
1800	0.00761907	16.2814
1801	0.0473456	6.06872
1802	0.127219	3.74267
1803	0.0831992	3.18315
1804	0.0834012	4.05177
1805	0.089683	4.90598
1806	0.0545446	8.38528
1807	0.126985	4.07095
1808	0.0771925	4.47158
1809	0.143706	4.28899
1810	0.0551958	8.33237
1811	0.0922326	4.28834
1812	0.11177	3.94076
1813	0.0751822	3.75084
1814	0.0681755	4.84803
1815	0.0684877	4.78101
1816	0.169729	4.94225
1817	0.069786	4.68453
1818	0.0537702	6.50476
1819	0.11942	3.76408
1820	0.123469	3.86094
1821	0.0724971	3.06158
1822	0.0352142	7.34561
1823	0.0272625	8.69933
1824	0.00280795	19.359
1825	0.11474	4.21573
1826	0.0457989	7.88319
1827	0.0535428	6.97612
1828	0.143866	3.03373
1829	0.0380665	6.84266
1830	0.0891991	3.96375
1831	0.125149	5.30616
1832	0.00378182	18.8721
1833	0.0530109	5.93445
1834	0.0983855	4.75146
1835	0.0797378	5.08643
1836	0.0745348	4.1326
1837	0.0757091	4.97252
1838	0.128853	3.91866
1839	0.13068	5.30488
1840	0.122777	4.82256
1841	0.0837247	5.35836
1842	0.0214015	6.677
1843	0.0368584	7.44881
1844	0.0941045	5.24678
1845	0.000818356	19.9403
1846	0.109749	6.03893
1847	0.112331	3.72301
1848	0.0586741	5.03254
1849	0.0626514	5.09062
1850	0.0905195	3.24051
1851	0.0505418	6.31126
1852	0.100637	4.66523
1853	0.0898552	4.4496
1854	0.113192	4.53458
1855	0.0313311	7.69693
1856	0.0782673	6.44495
1857	0.154796	6.08408
1858	0.00796259	15.9788
1859	0.114424	3.28611
1860	0.0889143	5.21878
1861	0.0617209	5.94146
1862	0.120031	3.83806
1863	0.0445722	5.20486
1864	0.0107205	15.7471
1865	0.116207	3.83817
1866	0.00899781	14.9664
1867	0.086898	4.57212
1868	0.0539306	6.44883
1869	0.0568177	4.29832
1870	0.0458146	6.14968
1871	0.0643896	5.1391
1872	0.0814292	6.13686
1873	0.0155219	11.9369
1874	0.132946	5.60676
1875	0.0887866	5.19992
1876	0.0529738	5.29259
1877	0.0253277	9.14053
1878	0.0932744	5.84792
1879	0.0720134	3.76976
1880	0.118083	3.26906
1881	0.000371257	19.988
1882	0.0152348	11.4235
1883	0.125716	3.66173
1884	0.0982377	4.99414
1885	0.0163369	11.1485
1886	0.00432318	18.5367
1887	0.0467456	3.25453
1888	0.149286	4.55447
1889	0.0508139	4.54219
1890	0.0100715	14.3202
1891	0.107825	4.25077
1892	0.0844382	3.10915
1893	0.0361281	8.57107
1894	0.0196578	9.11587
1895	0.0203643	9.39447
1896	0.0307334	7.37864
1897	0.0790303	3.94259
1898	0.0444963	5.31621
1899	0.0238941	5.6034
1900	0.110062	4.50155
1901	0.0829792	3.75746
1902	0.0779861	4.42953
1903	0.108562	4.99001
1904	0.119236	4.8789
1905	0.00698303	16.6289
1906	0.0398895	5.99102
1907	0.061404	5.06902
1908	0.082985	3.97699
1909	0.133287	3.44106
1910	0.116887	5.81467
1911	0.0793358	4.14642
1912	0.126591	2.91593
1913	0.0128196	12.5358
1914	0.0968555	4.78723
1915	0.0016446	19.7542
1916	0.000938041	19.9222
1917	0.0641626	4.86497
1918	0.118493	3.20754
1919	0.0658888	5.14493
1920	0.0753345	3.34236
1921	0.00809984	16.5561
1922	0.0656422	5.20034
1923	0.0425786	6.22196
1924	0.0487763	4.89116
1925	0.0827458	4.61032
1926	0.0759304	4.00492
1927	0.0622625	3.00501
1928	0.0801618	2.27963
1929	0.0379351	7.62036
1930	0.122428	4.10235
1931	0.081087	5.8739
1932	0.0768423	5.07475
1933	0.00495129	17.9472
1934	0.0512163	2.13541
1935	0.0163363	9.44995
1936	0.0418581	8.19458
1937	0.141011	4.16313
1938	0.118774	4.99284
1939	0.0164714	10.0482
1940	0.00319649	19.1232
1941	0.00982647	14.8267
1942	0.0184721	9.49103
1943	0.0056259	17.7894
1944	0.00830651	15.3087
1945	0.0168761	11.1223
1946	0.00308865	19.2153
1947	0.0579806	4.6065
1948	0.110227	2.6231
1949	0.00371926	18.8586
1950	0.0114878	13.7808
1951	0.0514908	5.72757
1952	0.0469147	6.55048
1953	0.0550169	5.87782
1954	0.05858	3.6361
1955	0.00566225	17.9117
1956	0.111695	3.61435
1957	0.0703032	5.13214
1958	0.0754441	5.27182
1959	0.0448675	7.64638
1960	0.0530243	8.49006
1961	0.0922463	4.43543
1962	0.104704	3.17238
1963	0.0276572	6.51536
1964	0.0617441	5.11307
1965	0.0754181	3.53997
1966	0.100671	4.65747
1967	0.0649774	3.26044
1968	0.121762	3.71061
1969	0.112282	3.9416
1970	0.170906	5.73403
1971	0.127797	3.05969
1972	0.00285209	19.3325
1973	0.115486	2.19933
1974	0.0279648	8.57043
1975	0.151895	4.34787
1976	0.0566877	5.30137
1977	0.00193887	19.6796
1978	0.0158632	12.2238
1979	0.0322748	6.80246
1980	0.0115154	13.6847
1981	0.104232	3.22071
1982	0.106726	4.71395
1983	0.04253	5.07511
1984	0.0425306	5.08863
1985	0.131669	3.07049
1986	0.0305804	8.70351
1987	0.0879683	3.26056
1988	0.0715062	8.58126
1989	0.0155469	12.2687
1990	0.0700433	6.43546
1991	0.0929383	4.73076
1992	0.02815	5.53788
1993	0.0208687	9.32243
1994	0.0830207	3.71551
1995	0.122705	2.76675
1996	0.0944944	5.18992
1997	0.00568382	17.7651
1998	0.0832665	4.7277
1999	0.0865597	2.89076
[truncated: 3,001 more rows]

## Sheet: FigS2a
	Transfer rate
		0	0.1	0.2	0.3	0.4	0.5
Competition strength	0.8	0.4815	0.6475	0.7045	0.7385	0.7635	0.778
	0.9	0.325	0.57	0.6615	0.7105	0.743	0.7615
	0.99	0.1655	0.48	0.6	0.6755	0.7125	0.7455

## Sheet: FigS2b
		Transfer rate
		0	0.1	0.2	0.3	0.4	0.5
Competition Strength	0.8	0.5775	0.7835	0.8395	0.8655	0.88	0.8905
	0.9	0.4035	0.6845	0.798	0.8455	0.869	0.881
	0.99	0.232	0.5605	0.7235	0.8175	0.851	0.871

## Sheet: FigS2c
		Transfer rate
		0	0.1	0.2	0.3	0.4	0.5
Competition strength	0.8	0.439	0.5445	0.562	0.5815	0.5985	0.6075
	0.9	0.3765	0.511	0.5395	0.5625	0.579	0.5955
	0.99	0.2885	0.464	0.508	0.5335	0.5545	0.5705

## Sheet: FigS2d
		Transfer rate
		0	0.1	0.2	0.3	0.4	0.5
Competition strength	0.8	0.31	0.4435	0.474	0.501	0.522	0.5405
	0.9	0.2155	0.3905	0.429	0.465	0.491	0.515
	0.99	0.1055	0.3275	0.3845	0.423	0.453	0.478

## Sheet: FigS3
	Transfer rate
	0	0.1	0.2	0.3	0.4	0.5
heterogeneous	0.024	0.712	0.994	0.996	1	1
partially connected	0.024	0.24	0.446	0.636	0.776	0.86
homogeneous	0.01	0.604	0.938	0.984	0.998	0.994

## Sheet: FigS4a
Nm=10^6	Transfer rate Eta_c	1e-10	6.30957e-10	3.98107e-09	2.51189e-08	1.58489e-07	1e-06
	Coexistence feasibility	0.334	0.34	0.356	0.366	0.434	0.6
Nm=10^8	Transfer rate Eta_c	1e-12	6.30957e-12	3.98107e-11	2.51189e-10	1.58489e-09	1e-08
	Coexistence feasibility	0.334	0.34	0.356	0.366	0.434	0.6
Nm=10^10	Transfer rate Eta_c	1e-14	6.30957e-14	3.98107e-13	2.51189e-12	1.58489e-11	1e-10
	Coexistence feasibility	0.334	0.34	0.356	0.366	0.434	0.6
Nm=10^12	Transfer rate Eta_c	1e-16	6.30957e-16	3.98107e-15	2.51189e-14	1.58489e-13	1e-12
	Coexistence feasibility	0.334	0.34	0.356	0.366	0.434	0.6

[truncated: 21 more sheets: FigS4b, FigS4c, FigS4d, FigS5a, FigS5b, FigS5c, FigS5d, FigS6a, FigS6b, FigS6c, FigS6d, FigS7b, FigS8a, FigS8c, FigS9a, FigS9b, FigS9c, FigS10a, FigS10b, FigS10c …]
